# Supplementary material for: The Real-World Burden of Moderate-to-Severe Psoriasis in Patients Under Systemic Treatment from Baltic Countries: Data from the CRYSTAL Observational Study
Source: Medicina (Kaunas). 2025 Feb 25;61(3):397. doi: 10.3390/medicina61030397 (PMC11943988; doi:10.3390/medicina61030397)
Supplement: Supplementary file 1 [file medicina-61-00397-s001.zip]

Archive with 1 entries (1 files):
- medicina-3442722-supplementary.pdf
